# Supplementary material for: 14-3-3 protein augments the protein stability of phosphorylated spastin and promotes the recovery of spinal cord injury through its agonist intervention
Source: eLife. 2024 Jan 17;12:RP90184. doi: 10.7554/eLife.90184 (PMC10945579; doi:10.7554/eLife.90184)
Supplement: Figure 1—source data 2. [file elife-90184-fig1-data2.zip]

Archive with 9 entries (8 files):
- Raw and annotated immunoblots/Annotated blots.tif
- Raw and annotated immunoblots/Raw blots/
- Raw and annotated immunoblots/Raw blots/Input.tif
- Raw and annotated immunoblots/Raw blots/IP Flag.tif
- Raw and annotated immunoblots/Raw blots/IP spastin IB 14.tif
- Raw and annotated immunoblots/Raw blots/IP spastin neuron.tif
- Raw and annotated immunoblots/Raw blots/IP spastin.tif
- Raw and annotated immunoblots/Raw blots/IP WB 14-3-3.tif
- Raw and annotated immunoblots/Raw blots/IP.tif
