# Supplementary material for: 14-3-3 protein augments the protein stability of phosphorylated spastin and promotes the recovery of spinal cord injury through its agonist intervention
Source: eLife. 2024 Jan 17;12:RP90184. doi: 10.7554/eLife.90184 (PMC10945579; doi:10.7554/eLife.90184)
Supplement: Figure 2—source data 1. [file elife-90184-fig2-data1.zip]

Archive with 14 entries (13 files):
- Figure 2-Source data 1. Raw and annotated blots for Figure 2/Annotated blots.tif
- Figure 2-Source data 1. Raw and annotated blots for Figure 2/Raw blots/
- Figure 2-Source data 1. Raw and annotated blots for Figure 2/Raw blots/GFP-33.tif
- Figure 2-Source data 1. Raw and annotated blots for Figure 2/Raw blots/IB Flag 1433.tif
- Figure 2-Source data 1. Raw and annotated blots for Figure 2/Raw blots/input 14-3-3.tif
- Figure 2-Source data 1. Raw and annotated blots for Figure 2/Raw blots/Input Flag.tif
- Figure 2-Source data 1. Raw and annotated blots for Figure 2/Raw blots/Input GFP spastin.tif
- Figure 2-Source data 1. Raw and annotated blots for Figure 2/Raw blots/IP flag.tif
- Figure 2-Source data 1. Raw and annotated blots for Figure 2/Raw blots/IP GFP 1.tif
- Figure 2-Source data 1. Raw and annotated blots for Figure 2/Raw blots/IP GFP.tif
- Figure 2-Source data 1. Raw and annotated blots for Figure 2/Raw blots/IP WB GFP.tif
- Figure 2-Source data 1. Raw and annotated blots for Figure 2/Raw blots/IP WBGFP.tif
- Figure 2-Source data 1. Raw and annotated blots for Figure 2/Raw blots/pull 20200120_002243_Ch.tif
- Figure 2-Source data 1. Raw and annotated blots for Figure 2/Raw blots/pull 20200120_002243_Ch+Marker.jpg
