# Supplementary material for: 14-3-3 protein augments the protein stability of phosphorylated spastin and promotes the recovery of spinal cord injury through its agonist intervention
Source: eLife. 2024 Jan 17;12:RP90184. doi: 10.7554/eLife.90184 (PMC10945579; doi:10.7554/eLife.90184)
Supplement: Figure 3—source data 1. [file elife-90184-fig3-data1.zip]

Archive with 20 entries (19 files):
- Figure 3-Source data 1. Raw and annotated blots/Annotated blots.tif
- Figure 3-Source data 1. Raw and annotated blots/Raw blots/
- Figure 3-Source data 1. Raw and annotated blots/Raw blots/14-3-3 spastin GAPDH.tif
- Figure 3-Source data 1. Raw and annotated blots/Raw blots/14-3-3 spastin GFP Flag.tif
- Figure 3-Source data 1. Raw and annotated blots/Raw blots/20200805_114924_Ch.tif
- Figure 3-Source data 1. Raw and annotated blots/Raw blots/233a.tif
- Figure 3-Source data 1. Raw and annotated blots/Raw blots/233d╝░GAPDH.tif
- Figure 3-Source data 1. Raw and annotated blots/Raw blots/CHX MG132 spastin╡░░╫╦«╞╜.tif
- Figure 3-Source data 1. Raw and annotated blots/Raw blots/Flag 14-3-3╘÷╝╙spastin Flag.tif
- Figure 3-Source data 1. Raw and annotated blots/Raw blots/Flag 14-3-3╘÷╝╙spastin╦«╞╜ spastin.tif
- Figure 3-Source data 1. Raw and annotated blots/Raw blots/Flag╘÷╝╙spastin╦«╞╜ GAPDH.tif
- Figure 3-Source data 1. Raw and annotated blots/Raw blots/GAPDH re-blot.tif
- Figure 3-Source data 1. Raw and annotated blots/Raw blots/gapdh spastin.tif
- Figure 3-Source data 1. Raw and annotated blots/Raw blots/GAPDH.tif
- Figure 3-Source data 1. Raw and annotated blots/Raw blots/GAPDH-33.tif
- Figure 3-Source data 1. Raw and annotated blots/Raw blots/IP GFP.tif
- Figure 3-Source data 1. Raw and annotated blots/Raw blots/S233D GAPDH control.tif
- Figure 3-Source data 1. Raw and annotated blots/Raw blots/S233D spastin.tif
- Figure 3-Source data 1. Raw and annotated blots/Raw blots/spastin ╬┤┤a└φ.tif
- Figure 3-Source data 1. Raw and annotated blots/Raw blots/╖║╦╪╗»╠⌡┤°.tif
