# Supplementary material for: 14-3-3 protein augments the protein stability of phosphorylated spastin and promotes the recovery of spinal cord injury through its agonist intervention
Source: eLife. 2024 Jan 17;12:RP90184. doi: 10.7554/eLife.90184 (PMC10945579; doi:10.7554/eLife.90184)
Supplement: Figure 4—source data 1. [file elife-90184-fig4-data1.zip]

Archive with 6 entries (5 files):
- Figure 4-Source data 1. Raw and annotated blots/Annotated blots.tif
- Figure 4-Source data 1. Raw and annotated blots/Raw blots/
- Figure 4-Source data 1. Raw and annotated blots/Raw blots/11.tif
- Figure 4-Source data 1. Raw and annotated blots/Raw blots/20201210_004015_Ch+Marker - ╕▒▒╛.tif
- Figure 4-Source data 1. Raw and annotated blots/Raw blots/Flag-1433.jpg
- Figure 4-Source data 1. Raw and annotated blots/Raw blots/GAPDH.tif
