# Supplementary material for: 14-3-3 protein augments the protein stability of phosphorylated spastin and promotes the recovery of spinal cord injury through its agonist intervention
Source: eLife. 2024 Jan 17;12:RP90184. doi: 10.7554/eLife.90184 (PMC10945579; doi:10.7554/eLife.90184)
Supplement: Figure 5—source data 1. [file elife-90184-fig5-data1.zip]

Archive with 44 entries (35 files):
- Figure 5-Source data 1. Raw images (Part 1)/1433 stainning control/
- Figure 5-Source data 1. Raw images (Part 1)/1433 stainning control/Image 9-╡Ñ╕÷╬─╝■╡╝│÷-01_c1.jpg
- Figure 5-Source data 1. Raw images (Part 1)/1433 stainning control/Image 9-╡Ñ╕÷╬─╝■╡╝│÷-01_c1+2+3.jpg
- Figure 5-Source data 1. Raw images (Part 1)/1433 stainning control/Image 9-╡Ñ╕÷╬─╝■╡╝│÷-01_c2.jpg
- Figure 5-Source data 1. Raw images (Part 1)/1433 stainning control/Image 9-╡Ñ╕÷╬─╝■╡╝│÷-01_c3.jpg
- Figure 5-Source data 1. Raw images (Part 1)/14-3-3 stainning injury group/
- Figure 5-Source data 1. Raw images (Part 1)/14-3-3 stainning injury group/zhong2-╡Ñ╕÷╬─╝■╡╝│÷-01_c1.jpg
- Figure 5-Source data 1. Raw images (Part 1)/14-3-3 stainning injury group/zhong2-╡Ñ╕÷╬─╝■╡╝│÷-01_c1+2+3.jpg
- Figure 5-Source data 1. Raw images (Part 1)/14-3-3 stainning injury group/zhong2-╡Ñ╕÷╬─╝■╡╝│÷-01_c2.jpg
- Figure 5-Source data 1. Raw images (Part 1)/14-3-3 stainning injury group/zhong2-╡Ñ╕÷╬─╝■╡╝│÷-01_c3.jpg
- Figure 5-Source data 1. Raw images (Part 1)/HE stainning/
- Figure 5-Source data 1. Raw images (Part 1)/HE stainning/Control1.2.tif
- Figure 5-Source data 1. Raw images (Part 1)/HE stainning/FC.tif
- Figure 5-Source data 1. Raw images (Part 1)/HE stainning/FC+Zoline.tif
- Figure 5-Source data 1. Raw images (Part 1)/HE stainning/injury1.tif
- Figure 5-Source data 1. Raw images (Part 1)/HE stainning/Sham1-1.1.tif
- Figure 5-Source data 1. Raw images (Part 1)/HE stainning/zoline.tif
- Figure 5-Source data 1. Raw images (Part 1)/LFB stainning/
- Figure 5-Source data 1. Raw images (Part 1)/LFB stainning/control.tif
- Figure 5-Source data 1. Raw images (Part 1)/LFB stainning/FC.tif
- Figure 5-Source data 1. Raw images (Part 1)/LFB stainning/Injury .tif
- Figure 5-Source data 1. Raw images (Part 1)/LFB stainning/shamíó.tif
- Figure 5-Source data 1. Raw images (Part 1)/LFB stainning/zoline.tif
- Figure 5-Source data 1. Raw images (Part 1)/MT dynamics/
- Figure 5-Source data 1. Raw images (Part 1)/MT dynamics/control-╡Ñ╕÷╬─╝■╡╝│÷-07/
- Figure 5-Source data 1. Raw images (Part 1)/MT dynamics/control-╡Ñ╕÷╬─╝■╡╝│÷-07/control-╡Ñ╕÷╬─╝■╡╝│÷-07_c1.jpg
- Figure 5-Source data 1. Raw images (Part 1)/MT dynamics/control-╡Ñ╕÷╬─╝■╡╝│÷-07/control-╡Ñ╕÷╬─╝■╡╝│÷-07_c1+2+3.jpg
- Figure 5-Source data 1. Raw images (Part 1)/MT dynamics/control-╡Ñ╕÷╬─╝■╡╝│÷-07/control-╡Ñ╕÷╬─╝■╡╝│÷-07_c2.jpg
- Figure 5-Source data 1. Raw images (Part 1)/MT dynamics/control-╡Ñ╕÷╬─╝■╡╝│÷-07/control-╡Ñ╕÷╬─╝■╡╝│÷-07_c3.jpg
- Figure 5-Source data 1. Raw images (Part 1)/MT dynamics/fC+Zoline-╡Ñ╕÷╬─╝■╡╝│÷-10/
- Figure 5-Source data 1. Raw images (Part 1)/MT dynamics/fC+Zoline-╡Ñ╕÷╬─╝■╡╝│÷-10/fC+Zoline-╡Ñ╕÷╬─╝■╡╝│÷-10_c1.jpg
- Figure 5-Source data 1. Raw images (Part 1)/MT dynamics/fC+Zoline-╡Ñ╕÷╬─╝■╡╝│÷-10/fC+Zoline-╡Ñ╕÷╬─╝■╡╝│÷-10_c1+2+3.jpg
- Figure 5-Source data 1. Raw images (Part 1)/MT dynamics/fC+Zoline-╡Ñ╕÷╬─╝■╡╝│÷-10/fC+Zoline-╡Ñ╕÷╬─╝■╡╝│÷-10_c2.jpg
- Figure 5-Source data 1. Raw images (Part 1)/MT dynamics/fC+Zoline-╡Ñ╕÷╬─╝■╡╝│÷-10/fC+Zoline-╡Ñ╕÷╬─╝■╡╝│÷-10_c3.jpg
- Figure 5-Source data 1. Raw images (Part 1)/MT dynamics/FC-╡Ñ╕÷╬─╝■╡╝│÷-09/
- Figure 5-Source data 1. Raw images (Part 1)/MT dynamics/FC-╡Ñ╕÷╬─╝■╡╝│÷-09/FC-╡Ñ╕÷╬─╝■╡╝│÷-09_c1.jpg
- Figure 5-Source data 1. Raw images (Part 1)/MT dynamics/FC-╡Ñ╕÷╬─╝■╡╝│÷-09/FC-╡Ñ╕÷╬─╝■╡╝│÷-09_c1+2+3.jpg
- Figure 5-Source data 1. Raw images (Part 1)/MT dynamics/FC-╡Ñ╕÷╬─╝■╡╝│÷-09/FC-╡Ñ╕÷╬─╝■╡╝│÷-09_c2.jpg
- Figure 5-Source data 1. Raw images (Part 1)/MT dynamics/FC-╡Ñ╕÷╬─╝■╡╝│÷-09/FC-╡Ñ╕÷╬─╝■╡╝│÷-09_c3.jpg
- Figure 5-Source data 1. Raw images (Part 1)/MT dynamics/Zoline-╡Ñ╕÷╬─╝■╡╝│÷-05/
- Figure 5-Source data 1. Raw images (Part 1)/MT dynamics/Zoline-╡Ñ╕÷╬─╝■╡╝│÷-05/Zoline-╡Ñ╕÷╬─╝■╡╝│÷-05_c1.jpg
- Figure 5-Source data 1. Raw images (Part 1)/MT dynamics/Zoline-╡Ñ╕÷╬─╝■╡╝│÷-05/Zoline-╡Ñ╕÷╬─╝■╡╝│÷-05_c1+2+3.jpg
- Figure 5-Source data 1. Raw images (Part 1)/MT dynamics/Zoline-╡Ñ╕÷╬─╝■╡╝│÷-05/Zoline-╡Ñ╕÷╬─╝■╡╝│÷-05_c2.jpg
- Figure 5-Source data 1. Raw images (Part 1)/MT dynamics/Zoline-╡Ñ╕÷╬─╝■╡╝│÷-05/Zoline-╡Ñ╕÷╬─╝■╡╝│÷-05_c3.jpg
