# Supplementary material for: 14-3-3 protein augments the protein stability of phosphorylated spastin and promotes the recovery of spinal cord injury through its agonist intervention
Source: eLife. 2024 Jan 17;12:RP90184. doi: 10.7554/eLife.90184 (PMC10945579; doi:10.7554/eLife.90184)
Supplement: Figure 5—source data 2. [file elife-90184-fig5-data2.zip]

Archive with 25 entries (20 files):
- Figure 5-Source data 2. Raw images (Part 2)/NF GFAP 5-HT stanning/
- Figure 5-Source data 2. Raw images (Part 2)/NF GFAP 5-HT stanning/FC/
- Figure 5-Source data 2. Raw images (Part 2)/NF GFAP 5-HT stanning/FC/5-HT.jpg
- Figure 5-Source data 2. Raw images (Part 2)/NF GFAP 5-HT stanning/FC/DAPI.jpg
- Figure 5-Source data 2. Raw images (Part 2)/NF GFAP 5-HT stanning/FC/GFAP.jpg
- Figure 5-Source data 2. Raw images (Part 2)/NF GFAP 5-HT stanning/FC/Merge.jpg
- Figure 5-Source data 2. Raw images (Part 2)/NF GFAP 5-HT stanning/FC/NF.jpg
- Figure 5-Source data 2. Raw images (Part 2)/NF GFAP 5-HT stanning/FC+zoline/
- Figure 5-Source data 2. Raw images (Part 2)/NF GFAP 5-HT stanning/FC+zoline/5-HT.jpg
- Figure 5-Source data 2. Raw images (Part 2)/NF GFAP 5-HT stanning/FC+zoline/DAPI.jpg
- Figure 5-Source data 2. Raw images (Part 2)/NF GFAP 5-HT stanning/FC+zoline/GFAP.jpg
- Figure 5-Source data 2. Raw images (Part 2)/NF GFAP 5-HT stanning/FC+zoline/Merge.jpg
- Figure 5-Source data 2. Raw images (Part 2)/NF GFAP 5-HT stanning/FC+zoline/NF.jpg
- Figure 5-Source data 2. Raw images (Part 2)/NF GFAP 5-HT stanning/injury/
- Figure 5-Source data 2. Raw images (Part 2)/NF GFAP 5-HT stanning/injury/5-HT.jpg
- Figure 5-Source data 2. Raw images (Part 2)/NF GFAP 5-HT stanning/injury/DAPI.jpg
- Figure 5-Source data 2. Raw images (Part 2)/NF GFAP 5-HT stanning/injury/GFAP.jpg
- Figure 5-Source data 2. Raw images (Part 2)/NF GFAP 5-HT stanning/injury/Merge.jpg
- Figure 5-Source data 2. Raw images (Part 2)/NF GFAP 5-HT stanning/injury/NF.jpg
- Figure 5-Source data 2. Raw images (Part 2)/NF GFAP 5-HT stanning/zoline/
- Figure 5-Source data 2. Raw images (Part 2)/NF GFAP 5-HT stanning/zoline/5-HT.jpg
- Figure 5-Source data 2. Raw images (Part 2)/NF GFAP 5-HT stanning/zoline/DAPI.jpg
- Figure 5-Source data 2. Raw images (Part 2)/NF GFAP 5-HT stanning/zoline/GFAP.jpg
- Figure 5-Source data 2. Raw images (Part 2)/NF GFAP 5-HT stanning/zoline/Merge.jpg
- Figure 5-Source data 2. Raw images (Part 2)/NF GFAP 5-HT stanning/zoline/NF.jpg
