# Supplementary material for: 14-3-3 protein augments the protein stability of phosphorylated spastin and promotes the recovery of spinal cord injury through its agonist intervention
Source: eLife. 2024 Jan 17;12:RP90184. doi: 10.7554/eLife.90184 (PMC10945579; doi:10.7554/eLife.90184)
Supplement: Figure 5—source data 3. [file elife-90184-fig5-data3.zip]

Archive with 8 entries (7 files):
- Figure 5-Source data 3. Raw and annotated blots for Figure 5/Annotated blots.tif
- Figure 5-Source data 3. Raw and annotated blots for Figure 5/Raw blots/
- Figure 5-Source data 3. Raw and annotated blots for Figure 5/Raw blots/14-3-3▒φ┤∩╟Θ┐÷.tif
- Figure 5-Source data 3. Raw and annotated blots for Figure 5/Raw blots/FC A ║≤spastin▒φ┤∩╟Θ┐÷.tif
- Figure 5-Source data 3. Raw and annotated blots for Figure 5/Raw blots/FCA╫Θ╡─GAPDH▒φ┤∩╟Θ┐÷.tif
- Figure 5-Source data 3. Raw and annotated blots for Figure 5/Raw blots/GAPDH.jpg
- Figure 5-Source data 3. Raw and annotated blots for Figure 5/Raw blots/spastin▒φ┤∩╟Θ┐÷.tif
- Figure 5-Source data 3. Raw and annotated blots for Figure 5/Raw blots/╦≡╔╦╫Θspastin▒φ┤∩╡─GAPDH.tif
