# Supplementary material for: 14-3-3 protein augments the protein stability of phosphorylated spastin and promotes the recovery of spinal cord injury through its agonist intervention
Source: eLife. 2024 Jan 17;12:RP90184. doi: 10.7554/eLife.90184 (PMC10945579; doi:10.7554/eLife.90184)
Supplement: Figure 7—source data 1. [file elife-90184-fig7-data1.zip]

Archive with 60 entries (48 files):
- Figure 7-Source data 1. Raw Images for Figure 7/5-HT/
- Figure 7-Source data 1. Raw Images for Figure 7/5-HT/Boxed selected for llustration/
- Figure 7-Source data 1. Raw Images for Figure 7/5-HT/Boxed selected for llustration/1.1.jpg
- Figure 7-Source data 1. Raw Images for Figure 7/5-HT/Boxed selected for llustration/1.2.jpg
- Figure 7-Source data 1. Raw Images for Figure 7/5-HT/Boxed selected for llustration/1.3.jpg
- Figure 7-Source data 1. Raw Images for Figure 7/5-HT/Boxed selected for llustration/1.jpg
- Figure 7-Source data 1. Raw Images for Figure 7/5-HT/Boxed selected for llustration/2.jpg
- Figure 7-Source data 1. Raw Images for Figure 7/5-HT/Boxed selected for llustration/3.jpg
- Figure 7-Source data 1. Raw Images for Figure 7/5-HT/Boxed selected for llustration/4.jpg
- Figure 7-Source data 1. Raw Images for Figure 7/5-HT/FC-A/
- Figure 7-Source data 1. Raw Images for Figure 7/5-HT/FC-A/1.jpg
- Figure 7-Source data 1. Raw Images for Figure 7/5-HT/FC-A/2.jpg
- Figure 7-Source data 1. Raw Images for Figure 7/5-HT/FC-A/3.jpg
- Figure 7-Source data 1. Raw Images for Figure 7/5-HT/FC-A/4.jpg
- Figure 7-Source data 1. Raw Images for Figure 7/5-HT/FC-A+Zoline/
- Figure 7-Source data 1. Raw Images for Figure 7/5-HT/FC-A+Zoline/1.jpg
- Figure 7-Source data 1. Raw Images for Figure 7/5-HT/FC-A+Zoline/2.jpg
- Figure 7-Source data 1. Raw Images for Figure 7/5-HT/FC-A+Zoline/3.jpg
- Figure 7-Source data 1. Raw Images for Figure 7/5-HT/FC-A+Zoline/4.jpg
- Figure 7-Source data 1. Raw Images for Figure 7/5-HT/Injury/
- Figure 7-Source data 1. Raw Images for Figure 7/5-HT/Injury/1.jpg
- Figure 7-Source data 1. Raw Images for Figure 7/5-HT/Injury/2.jpg
- Figure 7-Source data 1. Raw Images for Figure 7/5-HT/Injury/3.jpg
- Figure 7-Source data 1. Raw Images for Figure 7/5-HT/Injury/4.jpg
- Figure 7-Source data 1. Raw Images for Figure 7/5-HT/Sham/
- Figure 7-Source data 1. Raw Images for Figure 7/5-HT/Sham/1.jpg
- Figure 7-Source data 1. Raw Images for Figure 7/5-HT/Sham/2.jpg
- Figure 7-Source data 1. Raw Images for Figure 7/5-HT/Sham/3.jpg
- Figure 7-Source data 1. Raw Images for Figure 7/5-HT/Sham/4.jpg
- Figure 7-Source data 1. Raw Images for Figure 7/NFH and MBP images/
- Figure 7-Source data 1. Raw Images for Figure 7/NFH and MBP images/FC+Zoline.czi
- Figure 7-Source data 1. Raw Images for Figure 7/NFH and MBP images/FC+Zoline/
- Figure 7-Source data 1. Raw Images for Figure 7/NFH and MBP images/FC+Zoline/Image 8-╡Ñ╕÷╬─╝■╡╝│÷-05_c1.jpg
- Figure 7-Source data 1. Raw Images for Figure 7/NFH and MBP images/FC+Zoline/Image 8-╡Ñ╕÷╬─╝■╡╝│÷-05_c1+2+3.jpg
- Figure 7-Source data 1. Raw Images for Figure 7/NFH and MBP images/FC+Zoline/Image 8-╡Ñ╕÷╬─╝■╡╝│÷-05_c2.jpg
- Figure 7-Source data 1. Raw Images for Figure 7/NFH and MBP images/FC+Zoline/Image 8-╡Ñ╕÷╬─╝■╡╝│÷-05_c3.jpg
- Figure 7-Source data 1. Raw Images for Figure 7/NFH and MBP images/FC-A.czi
- Figure 7-Source data 1. Raw Images for Figure 7/NFH and MBP images/FC-A/
- Figure 7-Source data 1. Raw Images for Figure 7/NFH and MBP images/FC-A/Image 7-╡Ñ╕÷╬─╝■╡╝│÷-04_c1.jpg
- Figure 7-Source data 1. Raw Images for Figure 7/NFH and MBP images/FC-A/Image 7-╡Ñ╕÷╬─╝■╡╝│÷-04_c1+2+3.jpg
- Figure 7-Source data 1. Raw Images for Figure 7/NFH and MBP images/FC-A/Image 7-╡Ñ╕÷╬─╝■╡╝│÷-04_c2.jpg
- Figure 7-Source data 1. Raw Images for Figure 7/NFH and MBP images/FC-A/Image 7-╡Ñ╕÷╬─╝■╡╝│÷-04_c3.jpg
- Figure 7-Source data 1. Raw Images for Figure 7/NFH and MBP images/Injury.czi
- Figure 7-Source data 1. Raw Images for Figure 7/NFH and MBP images/Injury/
- Figure 7-Source data 1. Raw Images for Figure 7/NFH and MBP images/Injury/Image 9-╡Ñ╕÷╬─╝■╡╝│÷-06_c1.jpg
- Figure 7-Source data 1. Raw Images for Figure 7/NFH and MBP images/Injury/Image 9-╡Ñ╕÷╬─╝■╡╝│÷-06_c1+2+3.jpg
- Figure 7-Source data 1. Raw Images for Figure 7/NFH and MBP images/Injury/Image 9-╡Ñ╕÷╬─╝■╡╝│÷-06_c2.jpg
- Figure 7-Source data 1. Raw Images for Figure 7/NFH and MBP images/Injury/Image 9-╡Ñ╕÷╬─╝■╡╝│÷-06_c3.jpg
- Figure 7-Source data 1. Raw Images for Figure 7/NFH and MBP images/Sham.czi
- Figure 7-Source data 1. Raw Images for Figure 7/NFH and MBP images/Sham/
- Figure 7-Source data 1. Raw Images for Figure 7/NFH and MBP images/Sham/Image 4-╡Ñ╕÷╬─╝■╡╝│÷-01_c1.jpg
- Figure 7-Source data 1. Raw Images for Figure 7/NFH and MBP images/Sham/Image 4-╡Ñ╕÷╬─╝■╡╝│÷-01_c1+2+3.jpg
- Figure 7-Source data 1. Raw Images for Figure 7/NFH and MBP images/Sham/Image 4-╡Ñ╕÷╬─╝■╡╝│÷-01_c2.jpg
- Figure 7-Source data 1. Raw Images for Figure 7/NFH and MBP images/Sham/Image 4-╡Ñ╕÷╬─╝■╡╝│÷-01_c3.jpg
- Figure 7-Source data 1. Raw Images for Figure 7/NFH and MBP images/Zoline.czi
- Figure 7-Source data 1. Raw Images for Figure 7/NFH and MBP images/Zoline/
- Figure 7-Source data 1. Raw Images for Figure 7/NFH and MBP images/Zoline/Image 2-╡Ñ╕÷╬─╝■╡╝│÷-08_c1.jpg
- Figure 7-Source data 1. Raw Images for Figure 7/NFH and MBP images/Zoline/Image 2-╡Ñ╕÷╬─╝■╡╝│÷-08_c1+2+3.jpg
- Figure 7-Source data 1. Raw Images for Figure 7/NFH and MBP images/Zoline/Image 2-╡Ñ╕÷╬─╝■╡╝│÷-08_c2.jpg
- Figure 7-Source data 1. Raw Images for Figure 7/NFH and MBP images/Zoline/Image 2-╡Ñ╕÷╬─╝■╡╝│÷-08_c3.jpg
